# Supplementary material for: Pick’s Tau Fibril Shows Multiple Distinct PET Probe Binding Sites: Insights from Computational Modelling
Source: Int J Mol Sci. 2020 Dec 31;22(1):349. doi: 10.3390/ijms22010349 (PMC7796283; doi:10.3390/ijms22010349)
Supplement: Supplementary file 1 [file ijms-22-00349-s001.zip]

Archive with 3 entries (3 files):
- Supplementary files/Supplementary Figures.pdf
- Supplementary files/Table S1.docx
- ijms-1049814.docx
